# Supplementary material for: 17β-Estradiol-Induced Conformational Changes of Human Microsomal Triglyceride Transfer Protein: A Computational Molecular Modelling Study
Source: Cells. 2021 Jun 22;10(7):1566. doi: 10.3390/cells10071566 (PMC8304645; doi:10.3390/cells10071566)
Supplement: Supplementary file 1 [file cells-10-01566-s001.zip]

Archive with 1 entries (1 files):
- cells-1163871-supplementary.pdf
